# Supplementary material for: Intrinsically weak sex chromosome drive through sequential asymmetric meiosis
Source: Sci Adv. 2025 May 7;11(19):eadv7089. doi: 10.1126/sciadv.adv7089 (PMC12057659; doi:10.1126/sciadv.adv7089)
Supplement: Supplementary file 2 — MATLAB code for the mathematical modeling [file sciadv.adv7089_matlab_code.zip]

Archive with 7 entries (7 files):
- adv7089_code_for_fig_4a.m
- adv7089_code_for_fig_4b.m
- adv7089_code_for_fig_4c.m
- adv7089_code_for_fig_4d.m
- adv7089_code_for_fig_4e.m
- adv7089_code_for_fig_s8a.m
- adv7089_code_for_fig_s8b.m
